# Supplementary material for: Expression of CD20 after viral reactivation renders HIV-reservoir cells susceptible to Rituximab
Source: Nat Commun. 2019 Aug 16;10:3705. doi: 10.1038/s41467-019-11556-4 (PMC6697690; doi:10.1038/s41467-019-11556-4)
Supplement: Supplementary file 4 — Source Data [file 41467_2019_11556_MOESM4_ESM.xlsx]

## Sheet: Figure1D
Figure 1D
	% CD20dim in CD4+ T cells
	Uninfected donor	ART	Viremic
	1.66	0.67	0.67
	0.24	0.7	0.34
	0.17	0.78	0.77
	0.95	0.58	1.24
	0.38	0.31	1.46
	0.39	0.31	0.42
		0.59	0.7
		0.86	1.6
		0.5	1.2
		1.05	1.25
		0.46	0.98
		1.12	1.51
		0.42	0.57
		0.77	0.89
		0.66	2.8
		0.77	1.72
		1.25	1.55
		1.02	1.18
		3.01	1.44
		1.32	1.71
		0.58

## Sheet: Figure1E
Figure 1E
	ART		Viremic
	% CD25+ or CD69+ or HLA-DR+ cells in CD20dim CD4+ T cells	% CD25+ or CD69+ or HLA-DR+ cells in CD20- CD4+ T cells	% CD25+ or CD69+ or HLA-DR+ cells in CD20dim CD4+ T cells	% CD25+ or CD69+ or HLA-DR+ cells in CD20- CD4+ T cells
	4.74	3.34	35.8	18.2
	20.7	17.1	17.3	12.1
	26.7	22.9	11.9	5.41
	30.2	32.3	36.6	31.5
	32.4	24.7	80.4	53.4
	87.5	45.2	19.8	16.4
	82.8	49	77.9	43.9
	59.9	29.8	61	48.7
	70.3	41	51	50.6
	9.11	7.6	13.8	34.3
	23.4	15.1	37.9	39.6
	11.7	9.85	40.3	53.3
	10.5	6.71	6.72	3.7
	5.58	4.99	8.38	8.1
	24.4	15.2	12.1	6.98
	28.5	25.1	35.9	16.3
	13.2	14.7	13.9	18.3
	22.7	13.1	49.6	38.6
	30	21.3	20.6	16.3
	44.1	28.3	25.1	20.1
	37.4	27.5

## Sheet: Figure1F
Figure 1F
	ART							Viremic
	% Distribution of CD20dim cells in CD4+ T subsets							% Distribution of CD20dim cells in CD4+ T subsets
	TNA	TSCM	TCM	TEM	TTM	TTD		TNA	TSCM	TCM	TEM	TTM	TTD
	2.61	0.22	42.4	36.9	14.6	0.55		3.86	2.44	31.7	33.9	18.5	6.3
	15.8	2.37	32	26.9	16.2	5.53		3.33	1	61.7	17	11.7	0
	29.9	5.58	40.6	14.7	6.37	1.2		18.5	3.72	51.1	10.5	13.5	0
	28.9	4.27	38.2	17.7	6.22	1.71		28.4	2.02	29	19.1	15.4	2.8
	2.17	1.37	30.7	30	31.1	3.66		1.03	0.34	27.1	36.4	21.6	0
	40.9	5.07	36.5	1.69	12.8	0.34		60.7	2.7	21.4	4.37	6.24	1.87
	0	0	81.2	6.25	0	6.25		0	0	64.1	24.9	7.73	0
	0	0	55.2	29.3	10.3	1.72		0.61	0	38.4	25.6	31.1	2.44
	9.38	0	53.6	15.6	19.8	0		2.08	0	17.7	55.2	24	1.04
	3.3	0	34.1	29.7	28.6	5.49

## Sheet: Figure1G
Figure 1G
	ART			ART		Viremic				Viremic
	Time on Suppressive ART (month)	% CD20dim in CD4+ T cells		CD4+ T cells/ul	% CD20dim in CD4+ T cells	CD4+ T cells/ul	% CD20dim in CD4+ T cells			Log Viral Load (RNA copies/ml plasma)	% CD20dim in CD4+ T cells
	28	0.67		1120	0.67	420	0.67			74500	0.67
	14	0.7		280	0.7	320	0.34			47300	0.34
	16	0.78		1030	0.78	570	0.77			60300	0.77
	48	0.58		1830	0.58	600	1.24			296000	1.24
	120	0.31		1020	0.31	330	1.46			79200	1.46
	76	0.31		1180	0.31	610	0.42			119000	0.42
	60	0.59		1060	0.59	960	0.7			145000	0.7
	33	0.86		990	0.86	920	1.6			9560	1.6
	29	0.5		1150	0.5	430	1.25			18300	1.2
	10	1.05		640	1.05	480	0.98			3800000	1.25
	27	0.46		280	0.46	760	0.89			12800000	0.98
	21	1.12		790	1.12	360	2.8			23000000	1.51
	23	0.42		800	0.42	170	1.72			20300	0.57
	25	0.77		2290	0.77	280	1.55			11000	0.89
	26	0.66		760	0.66	180	1.18			880000	2.8
	18	0.77		330	0.77	780	1.44			517000	1.72
	25	1.25		330	1.25	470	1.71			250000	1.55
	23	1.02		1290	1.02					417000	1.18
	21	3.01		730	3.01					302000	1.44
	33	1.32		990	1.32					548000	1.71
	18	0.58		520	0.58

## Sheet: Figure2B
Figure 2B
	ART		Viremic
	% HIV-1 RNA in CD20dim CD4+ T cells	% HIV-1 RNA in CD20- CD4+ T cells	% HIV-1 RNA in CD20dim CD4+ T cells	% HIV-1 RNA in CD20- CD4+ T cells
	0.27	0	0	0.00808
	0	0	0.054	0
	0.056	0.02093	0.068	0.00308
	0.436	0	0.092	0.00982
	0	0	0.28	0.0208
	0.11	0	0.065	0
	0.26	0.00282	0.336	0
	0.14	0.00608	0	0.00396
	0.009	0	0.466	0
	0.026	0	0.076	0
	0.076	0	0.196	0.00493
	0.046	0

## Sheet: Figure2C
Figure 2C
	ART		Viremic
	% CD20- CD4+ in HIV+ cells	% CD20dim CD4+ in HIV+ cells	% CD20- CD4+ in HIV+ cells	% CD20dim CD4+ in HIV+ cells
	81.45	18.55	75	25

## Sheet: Figure3A
Figure 3A
	HIV-DNA copies/10*6 CD4+ T cells in …						HIV-DNA copies/10*6 CD4+ T cells in …
	Total CD4+ T cells	Activated CD20- CD4+ T cells	Resting CD20- CD4+ T cells	Activated CD20dim CD4+ T cells	Resting CD20dim CD4+ T cells		Total CD4+ T cells	Resting CD20dim CD4+ T cells
	91.9353	11.307	249.097	10	1407.68		91.9353	1407.68
	621.07	166.446	5550.35	10	8813.07		621.07	8813.07
	1131.92	515.63	1352.98	8361.37	2148.51		1131.92	2148.51
	153.349	228.251	343.997	1553.58	241.274		153.349	241.274
	642.323	893.586	85.5127	500.749	2627.28		642.323	2627.28
	1719.13	6886.12	1379.92	2891.16	1192.1		1719.13	1192.1
	1032.03	456.59	276.65	1.7601	5965.84		1032.03	5965.84
	400	3500.8	3981.4	1197	2017.2		400	2017.2
	1144.9	1897.36	1034.45	3170.92	1748.11		1144.9	1748.11

## Sheet: Figure3B
Figure 3B
	In HIV-DNA+ cells…
	% Activated CD20- CD4+ T cells	% Resting CD20- CD4+ T cells	% Activated CD20dim CD4+ T cells	% Resting CD20dim CD4+ T cells
	25.44	57.79	3.46	13.26

## Sheet: Figure4B
Figure 4B
	CD20+ CD3+ cells/mm2									% CD20+ in intrafollicular T cells
	Viremic 1		Viremic 2		ART 1		ART 2			Viremic 1	Viremic 2	ART 1	ART 2
	Intrafollicular	Extrafollicular	Intrafollicular	Extrafollicular	Intrafollicular	Extrafollicular	Intrafollicular	Extrafollicular		23.0769	1.82768	12.9032	7.14286
	69.9217	14.5073	32.0984	0	39.2163	29.9474	56.3611	24.4398		12.1622	4.08163	8.65385	0.657895
	116.267	65.2821	21.6221	6.21366	47.6759	38.484	7.05301	14.8614		3.15789	1.02564	4.7619	1.35593
	82.4128	12.6209	18.1417	21.7711	43.166	0	20.4025	20.2462		1.24224		2.7027	1.31004
	16.9036	27.6505			8.9364	13.7981	29.9766	6.62794		1.7316		1.78571
	23.9047	17.4173			11.0703	13.909				10.5882		0
	50.5129	29.99			0	16.1814				14.2857		2.08333
	31.1443	24.2702			8.53361	14.3308				1.97368		2.94118
	25.6192	14.7253			39.6799	15.8962				1.12903
	29.6302	6.40405			6.52081	17.1779				4.34783
	49.3075	15.4165
	45.7235	8.11692

## Sheet: Figure5B
Figure 5B
					% HIV-1 RNA+ p24+ cells
	% HIV-1 RNA+ p24+ cells				In CD20dim CD3+ T cells			In CD20- CD3+ T cells
	Day 3	Day 4	Day 5		Day 3	Day 4	Day 5	Day 3	Day 4	Day 5
	0.038	0.053	0.17		0.082	0.26	1.51	0.035	0.044	0.11
	0.14	0.23	0.37		0.76	1.81	2.24	0.1	0.16	0.22
	0.078	0.17	0.37		1.68	3.82	7.26	0.055	0.11	0.18

[truncated: 30 more sheets: Figure5C, Figure5D, Figure5E, Figure5F, Figure6A, Figure6B, Figure6C, Figure6D, Figure7B, Figure7C, Figure8A, Figure8B, Figure8C, Figure8D, Figure8E, FigureS1A, FigureS1B, FigureS1C, FigureS1D, FigureS2A …]
